# Supplementary material for: Drug Resistance (Dapsone, Rifampicin, Ofloxacin) and Resistance-Related Gene Mutation Features in Leprosy Patients: A Systematic Review and Meta-Analysis
Source: Int J Mol Sci. 2022 Oct 18;23(20):12443. doi: 10.3390/ijms232012443 (PMC9604410; doi:10.3390/ijms232012443)
Supplement: Supplementary file 1 [file ijms-23-12443-s001.zip]

Archive with 3 entries (3 files):
- S1. Search stragegies.pdf
- S2. JBI Scoring Results.pdf
- S3. study characteristics.xls
