# Supplementary material for: Drug Resistance (Dapsone, Rifampicin, Ofloxacin) and Resistance-Related Gene Mutation Features in Leprosy Patients: A Systematic Review and Meta-Analysis
Source: Int J Mol Sci. 2022 Oct 18;23(20):12443. doi: 10.3390/ijms232012443 (PMC9604410; doi:10.3390/ijms232012443)
Supplement: Supplementary file 1 [file ijms-23-12443-s001.zip › S3. study characteristics.xls]

## Sheet: Sheet4
Additnal file: Table S2. Characterstics of included studies
Reference	Author/s	Publication year	Study period	Study region	Classification				Type				Number of patients (n)/Samples	Positive Samples	Any drug-Resistance detection(n)	Any drug- Resistance rate(%)	Drug resistance												Frequency of gene mutations related to drug resistance									RpoB（439-459）
																																						N	Ser							Thr	Asp
					New	R(N)	Relapse	R(N)	MB	R(N)	PB	R(N)					DDS	%	RIF	%	OFL	%	MDR	%	DDS+RIF	RIF+OFL	DDS+OFL	DDS+RIF+OFL	RpoB	%	positive	folp1	%	positive	gyrA	%	positive		n	Leu	Phe	Met	Gln	Val	Cys	Ile	n	Tyr	Asn
[1]	Charlotte Avanz et al	2016	2012-2015	Africa	23	4	1	0	24	4	0	0	24	24	4	16.6667	3	12.5	1	4.16667	0	0	0	0	0	0	0	0	1	4.17	24	3	12.5	24	0	0	24	1	1	1						0	0
[2]	Masanori Kai et al	2011	2004-2009	Southeast Asia	274	11	16	8	43	5	237	14	423	290	19	6.55172	19	10.1604	0	0	0	0	0	0	0	0	0	0	7	4.29448	163	19	10.1604	187	0	0	147	7								0	0
[3]	Adalgiza da Silva Rocha et al	2012	2006-2008	Americas	0	0	145	4	102	2	43	2	145	145	4	2.75862	3	5.26316	1	1.75439	2	2.5974	3	2.06897	1	0	0	2	4	7.01754	57	3	5.26316	57	2	2.5974	77	4	4	1	2	1				0	0
[4]	Liu Dan et al	2015	2007--2014	Western Pacific	77	26	8	1	76	NR	9	NR	85	85	27	31.7647	1	1.49254	5	8.77193	19	23.4568	3	3.52941	1	2	0	0	5	8.77193	57	1	1.49254	67	21	25.9259	81	5	5	5						0	0
[5]	Diana L. Williams et al	2013	2011-2012	Americas	NR	NR	NR	NR	36	NR	3	NR	39	39	3	7.69231	2	5.12821	1	2.5641	0	0	0	0	NR	NR	NR	NR	1	2.5641	39	2	5.12821	39	0	0	39	1	1	1						0	0
[6]	Mallika Lavania et al	2014	2009-2013	Southeast Asia	0	0	140	20	132	17	8	3	140	111	20	18.018	7	6.30631	4	3.6036	7	6.30631	2	1.8018	0	0	2	0	4	3.6036	111	7	6.30631	111	9	8.10811	111	6								2	2	2
[7]	Patrícia S. Rosa,et al	2020	2009-2013	Americas	19	7	18	10	20	12	17	5	37	37	17	45.9459	2	7.40741	1	4	2	7.14286	12	32.4324	12	0	0	0	15	60	25	2	7.40741	27	2	7.14286	28	15	13	1		12				0	1	1
[8]	M. Lavania,et al	2015	2013-2014	Southeast Asia	16	NR	184	NR	200	6	15	1	215	200	7	3.5	1	0.465116	7	3.25581	0	0	0	0	0	0	0	0	7	3.25581	215	1	0.465116	215	0	0	215	9	1				1			0	0
[9]	T. Narang et al	2021	2019-2020	Southeast Asia	24	4	37	6	NR	NR	NR	NR	61	61	10	16.3934	5	8.19672	4	6.55738	1	1.63934	2	3.27869	1	1	0	0	6	9.83607	61	5	8.19672	61	1	1.63934	61	6	2	2						1	1	1
[10]	Niranjan Prakash Mahajan, et al	2020	2007-2018	Southeast Asia	NR	NR	NR	NR	NR	NR	NR	NR	83	77	6	7.79221	2	2.5974	0	0	3	3.8961	2	2.5974	0	1	1	0	1	1.2987	77	2	2.5974	77	5	6.49351	77	1								0	0
[11]	Martha Inírida Guerrero,et al	2014	1985-2004	Americas	381	22	560	17	941	39	0	0	941	941	39	4.14453	2	0.21254	25	2.65675	6	0.63762	6	0.63762	1	4	1	0	27	2.86929	941	4	0.42508	941	10	1.0627	941	27	20	18		2				0	4	3	1
[12]	Camilo Beltrán-Alzate	2016	2004-2013	Americas	200	4	34	6	243	10	0	0	243	243	10	4.11523	4	1.64609	4	1.64609	1	0.411523	1	0.411523	1	0	0	0	5	2.05761	243	5	2.05761	243	1	0.411523	243	5	2	1		1				0	1	1
[13]	MallikaLavania,et al	2018	2009-2016	Southeast Asia	11	NR	239	NR	203	NR	47	NR	250	250	71	28.4	18	7.2	26	10.4	10	4	17	6.8	7	1	7	2	11	4.4	250	16	6.4	250	10	4	250	11	8	5				2	1	0	1	1
[14]	Santosh Chokkakula, et al	2019	2013-2017	Western Pacific	270	13	20	5	218	18	72	0	290	290	18	6.2069	8	2.75862	0	0	1	0.344828	2	0.689655	0	1	1	0	1	0.344828	290	8	2.75862	290	8	2.75862	290	1								0	1	1
[15]	Eun-Young You et al	2005	2005	Western Pacific	NR	NR	NR	NR	104	20	0	0	104	104	20	19.2308	20	19.2308	4	3.84615	1	0.961538	5	4.80769	3	0	2	0	3	2.88462	104	20	19.2308	104	1	0.961538	104	4	3	3						0	0
[16]	Xiaohua Chen, et al	2019	2003-2011	Western Pacific	50	12	26	7	70	NR	6	NR	76	76	19	25	18	23.6842	0	0	0	0	1	1.31579	0	0	1	0	0	0	76	19	25	76	1	1.31579	76	0								0	0
[17]	Masanori Matsuoka, et al	2010	2010	Americas	0	0	38	3	36	3	2	0	38	38	3	7.89474	0	0	2	5.26316	1	2.63158	0	0	0	0	0	0	2	5.26316	38	0	0	38	1	2.63158	38	3	1	1						0	0
[18]	A. Chauffour,et al	2018	2001-2015	Europe	127	10	33	9	160	19	0	0	184	160	18	11.25	13	8.125	3	1.875	2	1.25	0	0	0	0	0	0	3	1.875	160	13	8.125	160	2	1.25	160	3	3	2	1					0	0
[19]	Satyendra Kumar Singh, et al	2018	2018	Southeast Asia	71	7	7	1	78	8	0	0	92	78	8	10.2564	0	0	0	0	8	21.0526	0	0	0	0	0	0	0	0	32	0	0	25	8	21.0526	38	0								0	0
[20]	Masanori Matsuoka, et al	2007	2000-2006	Southeast Asia	252	2	53	7	NR	NR	NR	NR	305	305	24	7.86885	15	11.4504	9	11.5385	0	0	0	0	0	0	0	0	9	11.5385	78	6	4.58015	131	0	0	96	10	7	6		1				0	1	1
[21]	Matilde del Carmen Contreras Mejía,et al	2014	2009-2011	Americas	158	4	39	0	NR	NR	NR	NR	197	197	4	2.03046	0	0	3	3.94737	0	0	1	0.507614	1	0	0	0	4	5.26316	76	0	0	102	0	0	79	4	1		1					0	0
[22]	Pushpendra Singh et al	2011	2011	Americas	230	0	3	3	NR	NR	NR	NR	233	233	3	1.28755	2	0.858369	1	0.429185	0	0	0	0	0	0	0	0	1	0.429185	233	2	0.858369	233	0	0	233	1	1	1						0	0
[23]	Abu Hena Hasanoor Reja et al	2015	2007-2009	Southeast Asia	0	0	50	2	37	2	13	0	50	50	2	4			2	4									2	4	50							2								0	0
[24]	Sundeep Chaitanya Vedithi et al	2014	2014	Southeast Asia	0	0	60	10	56	10	4	0	60	60	10	16.6667			10	16.6667					0	0	0	0	10	16.6667	60							12								2	2	2
[25]	Shi Y et al	2022	2018-2021	Western Pacific	34	2	0	0	29		5	NR	34	34	2	5.88235	1	3.125	0	0	1	2.94118	0	0	0	0	0	0	0	0	33	1	3.125	32	1	2.94118	34	0
					2217	128	1711	119	2808	175	481	25	4349	4128	368		146		113		65		57		28	10	15	4	129		3493	139		3490	83		3408	138	73	48	4	17	1	2	1	5	14	13	1
	NA:Not applicable; NS: Not studied; NR:Not reported; DDS: Dapsone, RIF:Rifampin, OFL:Ofloxacin; Ser: Serine, Leu: Leucine, Phe: Phenylalanine, Met: Uromethionine, Val:Valine, Gly: Glycine, Ala: Alanine, Cys:cysteine,Gln:Glutamine，Glu:Glutamic acid, Arg:Arginine, His:Histidine, Tyr:tyrosine, Asp:Aspartic acid, Pro:Proline, Thr: Threonine; Ile: Isoleucine, ILE：Isoleucine
	[1]Avanzi, Charlotte et al. “Transmission of Drug-Resistant Leprosy in Guinea-Conakry Detected Using Molecular Epidemiological Approaches.” Clinical infectious diseases : an official publication of the Infectious Diseases Society of America vol. 63,11 (2016): 1482-1484. [2] Kai, Masanori et al. “Analysis of drug-resistant strains of Mycobacterium leprae in an endemic area of Vietnam.” Clinical in…
[truncated: 55 more columns]
